# Supplementary material for: Fabrication of Electrospun Porous TiO2 Dielectric Film in a Ti–TiO2–Si Heterostructure for Metal–Insulator–Semiconductor Capacitors
Source: Micromachines (Basel). 2024 Sep 30;15(10):1231. doi: 10.3390/mi15101231 (PMC11509767; doi:10.3390/mi15101231)
Supplement: Supplementary file 1 [file micromachines-15-01231-s001.zip]

Archive with 1 entries (1 files):
- micromachines-3228352-supplementary.pdf
